# Supplementary material for: Delayed second dose of oral cholera vaccine administered before high-risk period for cholera transmission: Cholera control strategy in Lusaka, 2016
Source: PLoS One. 2019 Aug 30;14(8):e0219040. doi: 10.1371/journal.pone.0219040 (PMC6716633; doi:10.1371/journal.pone.0219040)
Supplement: S1 Dataset — (XLSX) [file pone.0219040.s001.xlsx]

## Sheet: Sheet1
age	ageg	sex	vac	card	education	household_size	township
48	3	2	1	1	2	5	Bauleni
20	3	1	0	0	3	8	Bauleni
26	3	2	1	1	2	6	Bauleni
44	3	1	0	0	4	6	Bauleni
17	3	2	1	0	3	4	Bauleni
22	3	1	1	0	3	7	Bauleni
12	2	2	1	0	2	11	Bauleni
35	3	1	1	0	2	5	Bauleni
26	3	2	1	0	4	5	Bauleni
46	3	2	1	0	3	7	Bauleni
2	1	2	1	1	2	5	Bauleni
2	1	2	1	0	2	10	Bauleni
13	2	2	0	0	2	4	Bauleni
13	2	1	1	0	3	6	Bauleni
51	3	2	1	1	2	6	Bauleni
15	2	2	1	0	2	5	Bauleni
15	2	2	1	1	2	5	Bauleni
6	2	2	1	0	2	5	Bauleni
16	3	2	0	0	3	3	Bauleni
35	3	1	1	0	3	5	Bauleni
5	2	2	1	0	2	5	Bauleni
21	3	2	1	0	2	3	Bauleni
8	2	2	1	0	2	6	Bauleni
16	3	2	0	0	3	4	Bauleni
10	2	2	1	0	2	7	Bauleni
39	3	2	1	0	1	1	Chawama
1	1	1	1	1	0	4	Chawama
40	3	2	1	0	2	3	Chawama
11	2	1	1	1	2	5	Chawama
47	3	2	0	0	2	2	Chawama
25	3	2	1	1	2	1	Chawama
21	3	1	1	0	3	6	Chawama
31	3	2	0	0	2	3	Chawama
21	3	1	0	0	3	6	Chawama
27	3	2	1	1	3	3	Chawama
20	3	2	1	1	2	3	Chawama
61	3	2	1	1	1	1	Chawama
56	3	2	1	0	2	2	Chawama
6	2	1	1	1	0	4	Chawama
25	3	2	1	0	2	3	Chawama
73	3	1	1	1	2	2	Chawama
20	3	1	0	0	3	4	Chawama
28	3	1	1	0	3	3	Kuomboka
29	3	1	0	0	3	1	Chawama
12	2	2	0	0	2	8	Chawama
2	1	2	1	0	0	5	Chawama
25	3	1	0	0	2	4	Chawama
47	3	1	1	1	3	4	Chawama
45	3	2	1	0	3	3	John Howard
13	2	1	1	1	3	8	John Howard
21	3	2	1	1	3	2	Chawama
7	2	2	1	1	2	6	Chawama
8	2	1	1	0	3	4	Chawama
12	2	2	1	1	2	4	Chawama
32	3	2	0	0	2	1	Chawama
25	3	2	0	0	2	4	Chawama
67	3	2	0	0	0	1	Chawama
6	2	2	1	1	2	6	Chawama
65	3	2	1	1	9	3	Chawama
3	1	1	1	0	2	5	Chawama
55	3	2	1	1	2	4	Chawama
46	3	2	0	0	2	3	Chawama
6	2	2	1	1	2	7	Chawama
32	3	2	0	0	2	5	Chawama
23	3	1	0	0	3	5	Chawama
27	3	2	1	1	2	3	Chawama
2	1	1	1	1	9	4	Chawama
5	2	2	1	1	2	3	Misisi/Kuku
26	3	2	1	0	2	2	Chawama
12	2	2	0	0	2	5	Chawama
23	3	1	1	1	4	2	Chawama
26	3	1	0	0	3	5	Chawama
12	2	1	1	1	2	5	Chawama
12	2	2	1	1	2	4	Chawama
4	1	2	1	1	2	5	Chawama
31	3	2	1	0	2	3	Chawama
55	3	1	1	0	3	7	Chawama
25	3	1	1	1	2	7	Chawama
8	2	1	1	0	2	4	Chawama
37	3	2	1	1	3	7	Chawama
21	3	2	1	1	3	6	Chawama
35	3	2	1	1	2	5	Chawama
21	3	1	0	0	3	5	Chawama
10	2	2	1	1	2	4	Chawama
12	2	1	1	1	2	6	Chawama
35	3	2	1	1	2	4	Chawama
10	2	2	1	1	2	6	Chawama
3	1	2	1	1	9	5	Chawama
22	3	2	1	1	3	3	Chawama
42	3	2	0	0	3	5	Chawama
12	2	2	1	0	2	6	Kuomboka
25	3	1	0	0	2	2	Chawama
30	3	2	0	0	2	4	Chawama
55	3	2	1	1	2	1	Chawama
52	3	2	1	1	3	10	Chawama
8	2	1	1	1	2	6	Chawama
54	3	1	0	0	4	2	Chawama
21	3	2	1	1	3	1	Chawama
21	3	2	0	0	3	7	Chawama
7	2	2	0	0	2	4	Chawama
40	3	2	0	0	3	3	Chawama
18	3	2	1	1	3	3	Chawama
1.6	1	1	1	1	2	9	George
11	2	1	1	1	2	8	George
70	3	2	1	1	1	3	George
17	3	2	1	1	2	8	George
39	3	2	1	0	2	3	George
2.2	1	1	1	1	0	3	George
30	3	2	1	1	2	5	George
61	3	2	1	1	2	9	George
22	3	2	1	0	2	6	George
8	2	1	1	1	0	6	George
5	2	1	1	1	0	10	George
21	3	2	1	1	3	3	George
63	3	2	1	1	2	6	George
3	1	1	1	1	2	2	George
10	2	1	1	1	2	6	George
2.4	1	1	1	1	2	4	George
1	1	2	1	1	0	6	George
2	1	1	1	1	0	6	George
8	2	1	1	1	0	6	George
20	3	2	1	1	3	8	George
15	2	1	1	1	3	9	George
26	3	2	1	1	3	5	George
3	1	1	0	0	0	7	George
12	2	2	1	1	2	7	George
27	3	1	0	0	3	3	George
25	3	2	1	1	2	5	George
1	1	2	1	1	0	4	George
8	2	1	1	1	2	4	George
1	1	2	1	1	0	5	George
6	2	1	1	1	0	3	George
6	2	2	1	1	0	3	George
6	2	1	1	1	2	4	George
3	1	1	1	1	0	4	George
60	3	2	0	0	2	8	George
70	3	1	1	1	2	4	George
1	1	2	1	1	0	3	George
53	3	2	1	1	2	3	George
38	3	2	1	1	2	4	George
2	1	2	1	1	0	12	George
32	3	1	0	0	3	1	George
19	3	2	1	1	3	6	George
3	1	2	1	1	0	6	George
31	3	2	1	1	2	6	George
6	2	1	0	0	2	5	George
3	1	2	1	0	0	7	George
11	2	1	1	1	2	4	George
19	3	2	1	1	3	3	George
32	3	2	1	1	3	4	George
20	3	1	1	1	3	7	George
16	3	2	1	1	2	9	George
15	2	1	1	1	2	6	George
37	3	2	1	1	3	3	George
27	3	2	1	0	2	2	George
42	3	2	1	1	2	6	George
13	2	1	1	1	2	5	George
8	2	2	1	1	2	6	George
19	3	2	0	0	3	7	George
5	2	1	1	1	2	4	George
12	2	2	1	1	2	6	George
37	3	2	1	1	2	6	George
34	3	2	1	1	2	2	George
18	3	2	0	0	3	2	George
9	2	2	1	1	2	6	George
18	3	1	0	0	3	4	George
41	3	1	1	1	3	2	George
19	3	1	1	1	3	5	George
33	3	2	0	0	2	5	George
11	2	2	1	1	0	5	George
42	3	1	1	1	3	2	George
22	3	2	1	1	2	3	George
35	3	2	1	1	3	2	Georges-Soweto
7	2	1	1	1	2	3	Georges-Soweto
8	2	1	1	1	2	6	Georges-Soweto
19	3	2	1	1	3	6	Georges-Soweto
26	3	1	1	1	3	5	Georges-Soweto
21	3	1	0	0	3	7	Georges-Soweto
4	1	1	0	0	2	6	Georges-Soweto
22	3	1	0	0	3	2	Georges-Soweto
38	3	1	0	0	2	7	Georges-Soweto
2	1	1	1	1	0	8	Georges-Soweto
63	3	2	0	0	2	4	Georges-Soweto
8	2	2	1	1	2	8	Georges-Soweto
17	3	1	1	1	3	6	Georges-Soweto
23	3	2	1	1	3	3	Georges-Soweto
2	1	2	1	1	0	5	Georges-Soweto
35	3	2	0	0	2	8	Georges-Soweto
26	3	2	1	1	0	3	Georges-Soweto
21	3	2	1	1	3	3	George
6	2	1	1	1	2	6	Georges-Soweto
68	3	2	1	1	0	4	Georges-Soweto
6	2	1	1	1	0	5	Georges-Soweto
53	3	2	1	1	2	7	Georges-Soweto
25	3	1	0	0	3	2	John Howard
19	3	2	0	0	3	4	John Howard
24	3	1	0	0	3	1	John Howard
4	1	2	0	0	9	6	John Howard
11	2	1	1	1	2	4	John Howard
26	3	2	1	1	3	3	John Howard
2	1	2	0	0	0	4	John Howard
58	3	1	0	0	3	1	John Howard
9	2	1	1	1	2	3	John Howard
7	2	1	0	0	2	5	John Howard
29	3	2	0	0	2	3	John Howard
17	3	2	0	0	3	2	John Howard
22	3	2	0	0	2	6	John Howard
33	3	2	1	0	2	2	John Howard
52	3	2	0	0	2	5	John Howard
20	3	1	1	0	3	3	John Howard
12	2	1	1	1	2	4	John Howard
24	3	2	1	1	3	2	John Howard
4	1	2	1	0	0	4	John Howard
48	3	1	1	1	3	1	John Howard
2	1	1	1	1	2	6	John Howard
25	3	2	0	0	3	4	John Howard
19	3	2	0	0	3	2	John Howard
41	3	2	1	0	1	5	John Howard
19	3	2	1	1	3	6	John Howard
21	3	2	1	1	3	2	John Howard
30	3	2	1	1	3	2	John Howard
50	3	2	1	0	2	4	John Laing
37	3	2	0	0	2	5	John Laing
3	1	2	1	1	2	4	John Laing
2	1	2	1	1	0	3	John Laing
34	3	1	0	0	4	5	John Laing
11	2	2	1	1	0	3	John Laing
20	3	1	0	0	3	1	John Laing
32	3	2	0	0	3	4	John Laing
13	2	2	1	1	2	5	John Laing
22	3	2	1	1	3	1	John Laing
5	2	1	1	1	2	11	John Laing
40	3	1	0	0	4	5	John Laing
12	2	1	1	1	2	11	John Laing
70	3	1	0	0	3	10	John Laing
28	3	2	0	0	9	6	John Laing
8	2	1	1	1	2	6	John Laing
19	3	1	0	0	3	5	John Laing
8	2	2	1	1	2	3	John Laing
52	3	2	1	0	3	2	John Laing
27	3	2	1	1	3	3	John Laing
23	3	1	1	1	3	5	John Laing
21	3	2	0	0	3	2	John Laing
33	3	2	0	0	3	4	John Laing
12	2	1	0	0	2	7	John Laing
11	2	1	1	1	2	8	John Laing
6	2	2	0	0	0	6	Old Kanyama
43	3	2	1	1	3	6	John Laing
12	2	2	1	1	2	9	John Laing
30	3	1	0	0	3	4	John Laing
6	2	2	1	1	2	12	John Laing
45	3	1	0	0	3	3	John Laing
41	3	2	0	0	2	3	John Laing
22	3	2	0	0	2	3	John Laing
21	3	2	1	1	2	4	John Laing
22	3	2	0	0	3	2	John Laing
25	3	2	0	0	3	5	John Laing
6	2	1	1	1	2	5	John Laing
8	2	1	0	0	2	7	John Laing
37	3	2	0	0	3	1	John Laing
9	2	2	0	0	2	4	John Laing
13	2	2	1	1	2	7	John Laing
4	1	1	1	1	0	4	John Laing
1	1	2	1	0	9	6	John Laing
25	3	1	0	0	2	3	John Laing
26	3	2	0	0	4	8	John Laing
23	3	2	1	1	3	1	John Laing
10	2	1	1	1	2	6	John Laing
17	3	2	0	0	2	2	John Laing
58	3	2	1	1	2	6	John Laing
53	3	2	0	0	2	4	John Laing
7	2	2	0	0	2	4	John Laing
19	3	2	1	1	2	2	John Laing
6	2	1	1	1	2	5	Kanyama West
37	3	1	0	0	3	7	Kanyama West
20	3	1	0	0	3	2	Kanyama West
15	2	1	1	0	0	4	Kanyama West
33	3	1	1	1	3	6	Kanyama West
20	3	2	0	0	3	1	Kanyama West
26	3	2	1	1	2	8	Kanyama West
85	3	2	1	1	2	3	Kanyama West
8	2	1	1	0	2	7	Kanyama West
39	3	2	1	0	2	3	Kanyama West
21	3	1	0	0	3	2	Kanyama West
8	2	2	1	1	2	5	Kanyama West
19	3	1	0	0	3	1	Kanyama West
46	3	2	1	1	3	1	Kanyama West
3	1	1	1	0	0	7	Kanyama West
15	2	1	0	0	3	5	Kanyama West
41	3	2	1	1	3	4	Kanyama West
18	3	1	1	1	3	7	Kanyama West
4	1	2	0	0	2	4	Kanyama West
9	2	2	0	0	2	6	Kanyama West
15	2	1	0	0	2	4	Kanyama West
26	3	2	0	0	3	2	Kanyama West
23	3	2	0	0	3	6	Kanyama West
10	2	1	1	0	2	4	Old Kanyama
29	3	2	0	0	3	3	Kanyama West
8	2	1	1	1	2	4	Kanyama West
23	3	2	1	1	3	4	Old Kanyama
17	3	2	1	1	3	2	Kanyama West
10	2	2	1	1	2	3	Kanyama West
27	3	2	1	0	3	1	Kanyama West
8	2	2	1	1	2	3	Kanyama West
25	3	2	0	0	2	5	Kanyama West
12	2	2	0	0	2	5	Kanyama West
13	2	1	1	1	2	6	Kanyama West
9	2	1	1	1	2	4	Kanyama West
22	3	2	1	0	3	5	Kanyama West
2	1	1	1	1	0	5	Kanyama West
52	3	2	0	0	2	6	Kanyama West
12	2	1	1	1	3	5	Kanyama West
46	3	1	0	0	4	6	Kanyama West
28	3	1	0	0	2	1	Kanyama West
3	1	1	1	1	2	3	Kanyama West
24	3	1	0	0	3	2	Kanyama West
21	3	2	1	0	0	3	Kanyama West
39	3	2	1	0	3	5	Kanyama West
32	3	2	1	1	2	1	Kanyama West
40	3	2	1	1	2	6	Kanyama West
2	1	1	1	1	0	3	Kanyama West
8	2	1	0	0	2	3	Kanyama West
1.7	1	2	0	0	0	4	Kanyama West
33	3	2	0	0	3	6	Kanyama West
6	2	2	1	0	2	6	Kanyama West
13	2	2	1	0	2	7	Misisi/Kuku
46	3	2	1	1	3	5	Misisi/Kuku
8	2	2	1	1	2	7	Misisi/Kuku
42	3	2	1	1	2	4	Misisi/Kuku
3	1	2	1	1	0	6	Misisi/Kuku
23	3	1	1	1	3	2	Misisi/Kuku
21	3	2	1	1	2	5	Misisi/Kuku
45	3	1	0	0	3	6	John Laing
15	2	2	0	0	3	3	Misisi/Kuku
20	3	2	0	0	3	7	Misisi/Kuku
20	3	2	1	1	3	2	Misisi/Kuku
15	2	2	1	1	2	5	Misisi/Kuku
11	2	1	0	0	2	5	Chawama
50	3	2	0	0	2	7	Misisi/Kuku
50	3	2	1	0	2	6	Misisi/Kuku
11	2	1	1	1	2	6	Misisi/Kuku
12	2	1	1	1	2	8	Misisi/Kuku
45	3	1	0	0	2	7	Misisi/Kuku
21	3	1	0	0	3	3	Misisi/Kuku
20	3	1	0	0	2	5	Misisi/Kuku
17	3	2	0	0	3	7	John Laing
9	2	1	1	1	2	5	Misisi/Kuku
19	3	2	1	1	3	4	Misisi/Kuku
32	3	2	0	0	2	6	Misisi/Kuku
1	1	2	1	1	0	4	Misisi/Kuku
65	3	1	0	0	3	7	Misisi/Kuku
14	2	1	0	0	2	6	Misisi/Kuku
30	3	2	0	0	3	3	Misisi/Kuku
14	2	2	1	1	2	5	Misisi/Kuku
41	3	2	1	1	2	4	Misisi/Kuku
34	3	2	1	1	3	6	Misisi/Kuku
23	3	2	0	0	2	5	Misisi/Kuku
30	3	2	1	1	2	6	Misisi/Kuku
12	2	1	1	1	2	10	Misisi/Kuku
20	3	2	1	0	1	5	Misisi/Kuku
13	2	2	1	1	2	5	Misisi/Kuku
1	1	2	1	0	0	6	Misisi/Kuku
51	3	2	0	0	2	2	Misisi/Kuku
12	2	2	1	1	2	12	Misisi/Kuku
8	2	2	1	1	2	4	Misisi/Kuku
30	3	2	0	0	2	7	Misisi/Kuku
22	3	1	0	0	3	2	Misisi/Kuku
30	3	2	1	0	2	6	Misisi/Kuku
28	3	2	1	1	2	5	Misisi/Kuku
19	3	2	1	1	3	6	Misisi/Kuku
23	3	2	0	0	2	5	Misisi/Kuku
21	3	2	1	1	3	11	Misisi/Kuku
12	2	1	0	0	2	5	Misisi/Kuku
51	3	2	1	1	3	5	Misisi/Kuku
26	3	2	1	1	3	5	Misisi/Kuku
20	3	1	0	0	3	3	Misisi/Kuku
16	3	1	1	1	2	8	Misisi/Kuku
20	3	2	1	1	3	2	Misisi/Kuku
18	3	1	1	1	3	3	Misisi/Kuku
20	3	2	0	0	3	3	Misisi/Kuku
13	2	2	1	1	3	3	Misisi/Kuku
40	3	2	1	0	2	6	Misisi/Kuku
41	3	2	1	1	2	3	Misisi/Kuku
9	2	1	1	1	2	5	Misisi/Kuku
33	3	2	1	0	1	1	Misisi/Kuku
27	3	2	1	1	2	6	Misisi/Kuku
10	2	2	1	1	2	6	Misisi/Kuku
13	2	1	1	1	2	4	Misisi/Kuku
6	2	2	1	1	0	5	Misisi/Kuku
27	3	1	0	0	3	3	Misisi/Kuku
37	3	2	1	0	2	5	New Kanyama
10	2	1	0	0	2	14	New Kanyama
21	3	2	1	1	3	6	John Laing
50	3	2	1	1	2	6	New Kanyama
54	3	2	1	0	2	4	New Kanyama
41	3	1	1	0	2	2	New Kanyama
11	2	2	1	0	2	5	New Kanyama
3	1	1	1	0	2	5	New Kanyama
32	3	2	1	1	4	7	New Kanyama
21	3	2	1	1	3	6	New Kanyama
8	2	2	1	1	2	8	New Kanyama
21	3	2	1	1	3	7	New Kanyama
58	3	1	1	1	3	5	New Kanyama
15	2	2	1	1	2	7	New Kanyama
30	3	2	1	1	3	3	New Kanyama
2	1	1	1	1	0	5	New Kanyama
21	3	1	0	0	3	2	New Kanyama
1.11	1	2	1	1	9	5	New Kanyama
28	3	2	1	1	2	4	New Kanyama
43	3	2	0	0	2	2	New Kanyama
5	2	2	1	1	2	6	New Kanyama
2	1	1	1	0	9	4	New Kanyama
5	2	2	1	1	2	6	Old Kanyama
55	3	2	0	0	2	4	New Kanyama
19	3	1	0	0	3	3	New Kanyama
18	3	2	1	0	3	7	New Kanyama
3	1	1	0	0	0	3	New Kanyama
26	3	1	0	0	4	3	New Kanyama
19	3	1	0	0	3	4	New Kanyama
32	3	1	1	0	2	6	New Kanyama
8	2	2	1	0	2	7	Old Kanyama
17	3	2	1	0	3	2	Old Kanyama
9	2	2	0	0	2	4	Old Kanyama
4	1	2	1	0	9	3	Old Kanyama
7	2	2	1	1	2	4	Old Kanyama
7	2	1	0	0	0	4	Old Kanyama
50	3	2	1	0	2	5	Old Kanyama
2	1	2	1	1	0	7	Old Kanyama
44	3	2	1	1	0	5	Old Kanyama
16	3	2	0	0	3	13	Old Kanyama
5	2	1	1	1	2	3	Old Kanyama
11	2	1	1	1	2	4	Old Kanyama
6	2	2	0	0	9	10	Old Kanyama
19	3	2	1	0	3	5	Old Kanyama
26	3	2	1	0	3	4	Old Kanyama
3	1	2	1	1	0	4	Old Kanyama
5	2	2	1	0	0	5	Old Kanyama
34	3	2	0	0	3	4	Old Kanyama
30	3	1	0	0	3	2	Old Kanyama
18	3	2	0	0	3	3	Old Kanyama
2	1	2	1	1	0	4	Old Kanyama
8	2	1	0	0	2	5	Old Kanyama
8	2	1	1	1	2	4	Old Kanyama
29	3	1	1	0	2	2	Old Kanyama
27	3	2	1	1	3	6	Old Kanyama
33	3	1	1	1	3	1	Old Kanyama
20	3	2	1	0	3	1	Old Kanyama
42	3	2	1	1	2	5	Old Kanyama
9	2	2	1	0	2	5	Old Kanyama
41	3	2	1	1	3	2	Old Kanyama
1	1	1	1	0	0	4	Old Kanyama
3	1	1	0	0	0	2	Old Kanyama
24	3	2	0	0	3	8	New Kanyama
28	3	1	0	0	3	3	Old Kanyama
5	2	1	1	0	9	1	Old Kanyama
17	3	1	1	0	2	0	Old Kanyama
32	3	1	0	0	3	3	Kanyama West
26	3	1	1	1	3	1	Old Kanyama
3	1	2	1	1	0	6	Old Kanyama
24	3	1	1	1	3	3	Old Kanyama
20	3	2	1	1	2	4	Old Kanyama
30	3	1	0	0	2	6	Old Kanyama
54	3	2	1	0	2	1	Old Kanyama
22	3	2	1	0	2	1	Old Kanyama
20	3	2	1	1	2	3	Old Kanyama
57	3	2	1	1	2	4	Old Kanyama
51	3	1	1	1	2	1	Old Kanyama
21	3	1	1	1	3	7	Old Kanyama
25	3	1	1	1	3	1	Old Kanyama
32	3	2	0	0	3	3	Old Kanyama
18	3	1	1	1	3	8	Old Kanyama
8	2	2	1	0	2	4	Old Kanyama
2.4	1	2	1	1	3	11	Old Kanyama
1	1	2	0	0	0	8	Old Kanyama
68	3	1	1	1	3	7	Old Kanyama
42	3	2	1	1	2	2	Old Kanyama
3	1	2	1	0	0	4	Old Kanyama
12	2	2	1	1	2	4	Old Kanyama
6	2	1	1	1	2	4	Old Kanyama
5	2	2	1	0	2	6	Old Kanyama
26	3	2	0	0	3	1	Old Kanyama
24	3	2	0	0	3	4	Old Kanyama
20	3	2	1	0	3	7	Old Kanyama
20	3	2	0	0	2	2	Old Kanyama
25	3	1	0	0	3	0	Old Kanyama
7	2	1	1	1	0	4	Old Kanyama
59	3	1	0	0	3	12	Old Kanyama
4	1	1	1	1	0	3	Old Kanyama
15	2	2	0	0	3	17	Old Kanyama
21	3	2	1	1	3	3	Old Kanyama
56	3	2	0	0	1	3	Old Kanyama
100	3	2	0	0	0	1	Old Kanyama
18	3	2	1	1	2	5	Old Kanyama
5	2	2	1	1	2	4	Old Kanyama
3	1	1	1	1	2	4	Old Kanyama
25	3	2	1	0	3	2	Old Kanyama
7	2	2	1	0	2	4	Old Kanyama
24	3	1	0	0	3	3	Old Kanyama
2	1	2	1	1	0	4	Old Kanyama
14	2	1	1	1	2	6	Old Kanyama
18	3	2	0	0	3	1	Old Kanyama
6	2	2	1	1	2	9	Old Kanyama
13	2	2	1	0	3	5	Old Kanyama
5	2	1	1	0	2	4	Old Kanyama
10	2	2	0	0	2	6	Old Kanyama
