# Supplementary material for: Delayed second dose of oral cholera vaccine administered before high-risk period for cholera transmission: Cholera control strategy in Lusaka, 2016
Source: PLoS One. 2019 Aug 30;14(8):e0219040. doi: 10.1371/journal.pone.0219040 (PMC6716633; doi:10.1371/journal.pone.0219040)
Supplement: S2 Dataset — (XLSX) [file pone.0219040.s002.xlsx]

## Sheet: Sheet1
sex	age_yrs	village	ocv_in_2016_2	has_vac_card_2_001	ocv_in_2016_1	has_vac_card_1_001
1	55	Kanyama	0		2
2	1.9	Kanyama West kanono	1	0	2
2	32	Kanyama West Transmitter	0		1	0
2	46	Kanyama	0		1
2	18	Makeni Villa	0		1
2	7	Kanyama West	0		2
1	53	Garden house	0		2
1	25	Old Kanyama	0		2
1	25	Old Kanyama	0		2
2	22	Kanyama west	0		2
1	36	Kanyama west	0		2
2	3	Garden house	0		2
2	19	Kanyama west	0		2
2	23	Garden house	0		2
2	51	George	0		2
2	32	Chawama	1	0	2
1	21	Chawama	0		2
2	29	Chawama	0		2
1	5	Chawama	1	0	1
1	62	Chawama	0		2
1	11	Old chawama	1	1	1
1	8	Chawama	1	0	1
2	5	Chawama	1	0	2
2	21	Old chawama	1	0	2
2	35	Chawamw	1	0	2
1	40	Chawama	0		1
2	18	Chawama	0		2
1	40	Chawama	0		2
1	43	Chawama	1		2
1	60	Chawama	0		2
1	24	Chawama	0		2
2	7	Chawamw	1		2
1	3	Chawama	1	0	1
2	7	Chawama kuku	1		2
1	34	Chawama	1	0	2
2	6	Chawama	1	1	1
1	10	Chawama	0		1	1
2	10	Chawama	1	0	1
1	42	Chawama	0		2
1	13	Chawama kuku compound	1	0	2
2	1.5	Chawama	1	0	2
1	6	Chawama	0		2
2	38	Chawama	0		2
1	25	Chawama	0		2
2	1.3	Chawama	1	0	2
2	4	Chawama	1	0	1
2	43	Chawama
2	9	Chawama	1	0	0
1	25	Chawama kuomboka	1	1	2
2	29	Off twatasha road	1	0	1
2	24	Chawama	1	0	2
2	38	Chawama	1	1	1	1
1	12	Old Chawama	1	1	1	0
2	9	Old Chawama	0		1	0
1	3	Chawama	1	1	1	0
2	55	Chawama East	0		1	1
1	74	201/17old	0		2
2	22	Chawama	1	0	1
2	23	Chawama	1	0	1
1	14	Kuku	1		1
1	10	Kuku	1	0	1
1	25	Kuku	0		2
2	24	Kuku	1	1	1
1	21	Chawama	0		2
2	16	Chawama	0		2
1	35	Old Chawama	1		2
2	6	Chawama	1	0	2
2	2	Chawama	1	0	2
2	30	Johnlaigh	0		2
2	64	Johnlaigh	0		2
2	19	Chawama	1	0	1
1	36	Chawama	1	0	1
2	22	Chawama	1		2
2	15	John laihg	1		2
2	27	John lenge	0		2
1	26	Johh lenge	0		2
1	4	Chawama	0		2
1	9	John laing	1	0	2
2	40	New chawama	1		1	0
1	1.6	New Chawama	1		2
1	58	Misisi kuku	0		2
1	11	Misisi kuku I	1	1	1
2	14	John hawad	1	0	1
2	20	New Chawama	1	1	1	0
2	5	New Chawama	1	1	2
1	2.1	New Chawama	1	0	1
2	14	Kuku	1	0	1	0
1	5	Kuku	1	0	1
1	25	Kuku	0		2
2	8	Chawama	1	0	1
2	24	Chawama	1	0	1
2	57	Chawama	0		2
2	10	Chawama	1	0	2
2	14	Chawama	1	0	1	0
2	24	Chawama	1	1	2
1	12	Chawama	1	1	1
2	28	Chawama	1	1	2
2	23	Johnlaigh	1	1	2	1
1	17	Johnlaigh	1		2
2	25	Johnlaigh	0		1	0
2	35	Johnlaigh	0		2
1	64	Johh Laing	1	0	2
2	34	John Laing	0		2
2	41	John laing	0		2
2	41	John laing	1	0	1
2	37	John laing	1	0	2
1	39	John laing	0		2
1	59	John laint	0		2
2	16	John laing	1	0	2
2	23	John laing	1	0	1
2	11	John Hawad	1	0	2
2	24	Misisi/kuku	0		2
2	4	Misisi/kuku	1		1	0
2	26	Mk	0		1
2	35	Mk	0		1	0
1	19	John hawad	1	0	2
2	34	John Hawad	1	0	2
1	32	John hawad	0		2
2	78	John hawad	0		2
2	3	Chawama	1	0	1
2	19	Kuku	1	1	1
2	1	Misisi	1	0	2
1	5	Misisi	1	0	1
1	31	Misisi	1		2
1	65	New Chawama	1	0	1
2	32	John haward	1		2
1	65	Chawama east	1	0	2
2	85	John haward	1		2
2	27	John haward	0		2
2	15	Kuku	0		1
2	18	Kuku	0		2
2	20	Kuku	1		2
1	19	Misisi	1	0	2
1	11	John Haward	1	0	1
1	12	John Howard	1	1	1	0
1	10	John Howard	1	1	2
1	62	John Howard	1	1	1	1
2	4	John Howard	1	1	1	0
1	15	John Howard	1	1	2
2	26	John Howard	1	1	1	0
1	60	Kanyama site and service	0		2
1	9	New Kanyama site and service	1	0	1
1	20	Kanyama site and service	0		2
2	11	New Kanyama	0		2
1	16	Chawama	0		2
2	18	Mk	1	1	2
2	50	Mk	0		2
1	18	Mk	1		2
2	23	Mk	0		2
1	10	John laing	1	0	1
2	13	John laing	1	0	1
2	3	John laing	1	0	1
1	14	John laing	1	1	1	0
2	10	John laing	1		1
1	10	Misisi	1	0	1
1	42	Misisi	1		2
2	43	Misisi	0		1
1	23	Misisi	0		2
2	20	Johnlaigh	0		1	1
2	13	Johnlaigh	1	1	2
2	18	Johnlaigh	1	1	2
1	57	Johnlaigh	0		2
1	30	Misisi	0		2
2	24	Misisi	1	0	2
2	62	Misisi	1	0	1
2	19	Misisi	0		2
1	19	Kanyama Site and Service	0		2
1	19	Chinyika Area	0		2
2	3	New Kanyama	1	0	1
2	27	John laing	0		2
1	44	John Laing	1		2
1	2	John Laing	1	0	1
1	6	John Laing	1	0	1
1	13	New Kanyama	1	0	1
1	21	New Kanyama	0		2
2	22	John hawad	1	0	1	1
2	42	Old kanyama	0		2
2	8	Chawama	1	0	1
2	43	New Kanyama	1	0	1
2	34	New Kanyama	0		2
1	27	New Kanyama	0		1
1	45	Misisi	0		2
2	9	Kuku	1	0	1
2	17	Kanyama site and service	1	0	1
2	19	New kanyama	0		2
2	51	New kanyama	0		1
2	4	New kanyama	0		2
2	16	John laing	1		2	1
1	17	John laing	1	0	0
2	35	New Kanyama	0		1
1	14	Old Kanyama Chat Area	1	0	1
2	21	New Kanyama	1	0	2
1	19	Kanyama Chinyika Area	0		2
2	27	John laing	1	1	1	1
2	58	Johnlaigh	0		2
2	14	Johnlaigh	1	1	2
1	23	Mk	0		2
2	19	Mk	1	1	2
2	62	Mk	0		1	1
2	30	John Laing	1	0	1
2	8	John Laing	1	1	2
2	9	Kuku	1	0	1
2	22	Kuku	1		1	0
2	13	Kuku	1	0	2
2	20	Misisi	1	0	2
1	19	Kanyama site and service	0		2
1	35	Sangwapo area	0		2
2	18	Overspill two	0		2
1	1.8	Sangwapo	1	1	2
2	15	Mulundu bauleni	1	0	1
1	2.5	Bauleni near trade	1	0	1
2	49	Bauleni	1	0	1	0
2	32	Bauleni	1	0	2
2	41	Bauleni	1	0	1
2	26	Bauleni	0		2
2	18	Bauleni	0		2
1	4	Misisi	0		2
1	44	Misisi	0		2
1	6	Misisi	1	0	1
2	35	Misisi	1	0	1
2	13	Misisi	1	0	1
1	23	Bauleni	1	0	2
1	24	Bauleni	0		2
1	6	Bauleni	1	0	1
2	22	Bauleni	1	0	1
1	30	Bauleni	0		2
2	8	Misisi Compound	1	0	1
2	36	Mk	1		2
2	29	Mk	1		1	0
1	35	Old kanyama	0		2
2	27	Old Kanyama	0		1
1	18	Old Kanyama	0		2
2	9	Old Kanyama	1	0	2
2	7	Old Kanyama	1	0	1
1	42	Old kanyama	0		2
2	21	Old kanyama	1		1
2	60	Old kanyama	1		2
2	29	Old kanyama	1		1
1	13	Old kanyama	1	1	1
2	7	Old Kanyama	1	0	1
2	42	Old kanyama	0		2
1	12	Old Kanyama	0		2
2	54	Old Kanyama	0		1	1
2	17	Old Kanyama	0		1
2	28	John Laing	0		1
2	4	Misisi	1	0	2
2	23	Kanyama	1	0	2
1	11	Kanyama	1	0	1
2	8	Kanyama	1	0	1
2	35	Kanyama	1	0	2
2	18	Mk	0		1	0
1	23	Old kanyama	0		2
2	70	Old kanyama	0		1
2	37	Kanyama	1	0	1
1	61	Kanyama	0		2
2	52	Kanyama	0		1	0
1	5	John Laing	1	1	1
1	13	John Laing	1	0	2
2	6	John laing	0		1
2	29	Bauleni	1	0	2
2	39	Bauleni	1	0	2
2	39	Bauleni	1	0	2
2	52	Kanyama	0		2
2	20	Kanyama	0		2
1	22	Bauleni	0		2
1	26	Bauleni	0		1	1
2	20	Old Kanyama	0		2
1	10	Old kayama	1		1	1
2	19	Old kanyama	0		2
2	19	Old kanyama	1	0	1
2	12	Old kanyama	1	0	1
2	2	Old kanyama	1	0	1
2	14	Old kanyama	0		2
2	17	Kanyama	1	0	1
2	23	Kanyama	0		2
2	22	Twin pal extension	1	1	2
2	36	First road off mumbwa road kanyama west	1	1	1
1	29	First road kanyama off mumbwa road
1	10	Old kanyama near first road off mumbwa road	1		2
2	35	Old kanyama	1	0	1
2	20	Kanyama	0		2
1	3	Old kanyama	1		1
1	18	Kanyama Chiyika area	0		2
1	23	Kanyama Chinyika Area	1	0	2
2	37	New Kanyama	0		2
2	13	Old Kanyama	0		1	0
1	7	Misisi	1	1	1
2	11	George	1		1
2	52	George	1	0	1
1	11	George	0		1
2	64	George	0		1
1	4	George	1	0	2
1	29	Kwa George	0		2
1	18	Kwa George	1	0	2
1	14	George	1	0	1
1	36	George	0		2
2	85	George	0		1	0
2	14	George	1	0	1
2	2	George	1		1
2	14	George	0		2
2	40	George	1	0	2
2	6	George	1	1	2
2	17	George	0		1
1	76	George	1	0	1
2	21	George	0		2
2	7	George	0		2
2	3	George Soweto	1	0	2
2	7	George	1	0	2
2	7	George	1	0	1
2	18	George	0		1
2	21	George	0		2
2	9	George	1	0	1
2	40	George	1	0	1
2	33	George	1	0	1	1
2	18	George	1	0	2
2	9	George	0		1
2	47	New kanyama	0		1	1
1	20	Twikatane	0		2
1	60	Barlastone	0		2
1	11	Paradise	0		1	1
2	10	Soweto	1	0	1
1	13	Soweto	1	1	1
2	42	Zingalume	1	1	1
2	21	New Kanyama	0		2
2	19	Zingalume Soweto	0		2
1	55	New Soweto .	1	1	2	1
1	8	Zingalume	1	0	2
1	63	Soweto	1	1	2
2	12	Soweto	1	0	1	1
1	3.1	Soweto	1	0	2
1	13	Kanyama	1	1	2	1
2	33	Kanyama	1	1	2
2	4	Kanyama	1	0	1
1	3	Kanyama	1	0	1
1	31	Kanyama	1	0	2
2	22	George Compound	1	0	1
2	67	George Complex	0		2
2	26	George	0		2
2	6	George	1	0	1	1
1	2	George	0		1	1
1	26	George	0		2
1	43	John Hawad	0		2
2	30	George Soweto	1	1	2
1	5	George	1	0	1	1
2	9	George kalingindi market area	0		2
2	22	George kalingindi	0		1	1
1	6	George compound	1	0	1
2	56	George	0		1
2	18	George compound	1	0	1
2	9	George Compound	1	0	1
1	37	George Compound	0		1
2	30	George Compound	1	0	2
1	19	George	1	0	2
1	13	Geoge	0		1
2	37	George	1	0	2
1	31	George	0		2
2	18	George	1	0	2
2	17	George	1	0	1
2	27	George	0		2
2	2	George	1	0	1
2	7	George	1	0	1
1	37	George	0		2
2	40	George	0		2
1	9	Old Kanyama	1		1
2	11	Kanyama	1	0	1
2	3	George	1	0	1
1	8	Kanyama	1	0	2
1	19	Kanyama	1	0	2
2	28	Kanyama	1	1	2
2	36	Kanyama	0		2
2	24	Kanyama	0		2
1	32	old Kanyama	0		2
1	53	Old kanyama	1		2
2	9	Old kanyama	1		2
2	4	George	1	0	1
2	26	George	1	0	1
2	25	George	0		2
1	40	George	1	0	2
2	48	George	1	0	1
2	9	Kanyama	1	0	2
2	5	Kanyama	0		1
1	7	Kanyama	1	1	1	0
1	19	Kanyama	0		1
1	33	Bauleni	1		2
1	35	Old Kanyama	1	0	1
1	16	George	0		1
1	17	Kanyama	0		2
1	41	Makeni smson	0		2
2	17	George	1	0	1
1	11	Kanyama West	1	1	1
2	34	Kanyama West	0		1
2	38	George Compound	0		2
1	1.9	Kanyama west	0		2
2	24	George	0		1	0
2	23	Kanyama	1	0	1	0
1	5	Kanyama	1	0	1	0
2	11	George	1	0	1
2	36	Old Kanyama	1		1
2	4	Old Kanyama	1	0	1
2	2	Old Kanyama	1	0	1
1	16	Old Kanyama	1	0	1
2	21	Old Kanyama	1	0	1	1
1	24	Kanyama west	0		2
1	4	Ligoms	1	1	1
1	24	George	1		1
2	90	George	1	0	2
1	24	Kanyama West	0		2
2	36	Kanyama west	1	0	2
2	9	Kanyama west	1	0	2
2	20	Kanyama West	0		2
2	3	Makeni Villa	0		1
2	28	Makeni Villa	1	0	2
2	21	Makeni Villa	1		2
2	9	Makeni Villa	1	1	1	0
1	61	Kanyama west , Garden House	1		1	1
2	24	Makeni villa	0		2
2	14	Makeni villa	1	0	1
2	2	Kanyama west	1	1	1
1	5	Garden house	1	1	1
2	21	Makeni villa	0		2
2	29	Makeni villa	1		2
1	47	Kanyama	1	0	2
2	35	Kanyama	0		1	1
2	36	Garden house	1	0	1
2	11	Chawama Compound	1	1	1
1	28	Kanyama West	1		2
2	6	Misisi	1	0	1
2	50	Misisi	0		2
1	6	Kanyama West	1	0	1
1	14	Kanyama west	0		2
2	22	Kanyama west	1	1	1	0
2	27	Kanyama west	0		2
1	27	Kanyama west	0		2
1	31	Johnlaigh	0		1	1
2	35	Johnlaigh	1	0	1
1	19	Misisi kuku	0		2
2	23	Old Kanyama	0		2
2	22	Kanyama west	1	1	2
2	24	Makeni Villa	1	0	2
1	3	Jonhlaigh	1	0	1
2	19	Kanyama west	0		2
1	2	Kanyama west	1	1	1
