# Supplementary material for: Delayed second dose of oral cholera vaccine administered before high-risk period for cholera transmission: Cholera control strategy in Lusaka, 2016
Source: PLoS One. 2019 Aug 30;14(8):e0219040. doi: 10.1371/journal.pone.0219040 (PMC6716633; doi:10.1371/journal.pone.0219040)
Supplement: S1 File — (XLSX) [file pone.0219040.s003.xlsx]

## Sheet: S1Dataset
name	label	Type	Choices	label
age	Age of the participant	number
ageg	Age group	select_one	1	1-4 years old
			2	5-9 years old
			3	10-19 years old
			4	20-29 years old
			5	30-39 years old
			6	40 years and older
sex	Sex of participant	select_one	1	male
			2	female
vac	Did you get OCV vaccine in April 2016?	select_one	1	Yes
			0	No
card	Does participant have vaccination card?	select_one	1	Yes
			0	No
education	What is the highest education level you have acheived?	select_one	0	none
			1	literate
			2	primary school
			3	secondary school
			4	university
			9	don't know/don't remember
household_size	How many people currently live in your household (including you)?	number
township	Current township of the participant	text

## Sheet: S2Dataset
name	label	Type	Choices	label
sex	Sex of participant	select_one	1	male
			2	female
age_yrs	Age of the participant	number
village	Current township of the participant	text
ocv_in_2016_2	Did you take this oral cholera vaccine during the DECEMBER-campaign in Lusaka in 2016?	select_one	1	Yes
			0	No
has_vac_card_2_001	Does participant have vaccination card?	select_one	1	Yes
			0	No
ocv_in_2016_1	Did you take this oral cholera vaccine during the APRIL-campaign in Lusaka in 2016?	select_one	1	Yes
			0	No
has_vac_card_1_001	Does participant have vaccination card?	select_one	1	Yes
			0	No
